# Supplementary material for: A Ubiquitously Expressed UDP-Glucosyltransferase, UGT74J1, Controls Basal Salicylic Acid Levels in Rice
Source: Plants (Basel). 2021 Sep 10;10(9):1875. doi: 10.3390/plants10091875 (PMC8469147; doi:10.3390/plants10091875)
Supplement: Supplementary file 1 [file plants-10-01875-s001.zip]

Archive with 1 entries (1 files):
- plants-1332855-supplementary.pdf
